# Supplementary material for: Fluorochrome Selection for Imaging Intraoperative Ovarian Cancer Probes
Source: Pharmaceuticals (Basel). 2022 May 26;15(6):668. doi: 10.3390/ph15060668 (PMC9230671; doi:10.3390/ph15060668)
Supplement: Supplementary file 1 [file pharmaceuticals-15-00668-s001.zip]

Archive with 1 entries (1 files):
- pharmaceuticals-1685022-supplementary.pdf
